# Supplementary material for: Immunonutrition in Acute Geriatric Care: Clinical Outcomes, Inflammatory Profiles, and Immune Responses
Source: Nutrients. 2024 Dec 5;16(23):4211. doi: 10.3390/nu16234211 (PMC11644052; doi:10.3390/nu16234211)
Supplement: Supplementary file 1 [file nutrients-16-04211-s001.zip]

Archive with 1 entries (1 files):
- nutrients-3326161-supplementary.pdf
